# Supplementary material for: Comparison of Risk of Metachronous Advanced Colorectal Neoplasia in Patients with Sporadic Adenomas Aged < 50 Versus ≥ 50 years: A Systematic Review and Meta-Analysis
Source: J Pers Med. 2021 Feb 12;11(2):120. doi: 10.3390/jpm11020120 (PMC7917624; doi:10.3390/jpm11020120)
Supplement: Supplementary file 1 [file jpm-11-00120-s001.zip]

Archive with 4 entries (4 files):
- Appendix 1.docx
- Supplementary Figure 1.tif
- Supplementary Table 1.docx
- Supplementary Table 2.docx
